# Supplementary material for: Using the validated Reflective Functioning Questionnaire to investigate mentalizing in individuals presenting with eating disorders with and without self-harm
Source: PeerJ. 2018 Oct 29;6:e5756. doi: 10.7717/peerj.5756 (PMC6211265; doi:10.7717/peerj.5756)
Supplement: Supplemental Information 1 [file peerj-06-5756-s001.zip › AC_Database_groups_229.xlt]

## Sheet: AC_database_groups_229 (1)
ID_number	SH_question	Group	LRFc_s	LRFu_s	Gender	Age	Relationship	Ethnicity	EmpStat	EduAtt	Occupation	Pers_Therapy	No_Pers_Ther	SCOFF	PTS	KIMS	TAS	eyes	EatingDisorder
R_bvmjOKYRZnEZypD	2	1	6	4	2	29	1	3	1	6	1	1	4	0	29				1
R_bEPrFirXhpwVY1L	2	1	13	0	2	33	2	5	1	2	7	2		0	31				1
R_ezdy2mSw2oLq1iR	2	1	4	1	1	33	1	3	1	5	5	1	48	0	29				1
R_0SZdrwUBjeLvAd7	2	1	15	0	1	37	2	13	4	4	8	2		0	32				1
R_bQrdKoywzOONdop	2	1	13	0	1	49	1	1	2	6	1	1	36	0	29	80	23	29	1
R_9LfCB3d0dZST9bv	2	1	6	0	2	46	2	1	1	5	1	1	6	0	26	73	28	25	1
R_07VOnXChzimcVOR	2	1	6	0	1	38	2	3	4	6	1	1	50	0	32	66	28	31	1
R_2bJDlFv9JQ2J68R	2	1	13	0	2	40	1	3	1	5	1	2		0	31	79	28	31	1
R_9F6kD95TWTR70gt	2	1	7	4	1	31	2	16	3	5	2	2	0	0	31	62	30	26	1
R_1If4RQppqAd8SlT	2	1	7	2	1	24	1	3	1	4	2	2		0	33	79	30	27	1
R_bploXdsiv5KJaPr	2	1	13	0	2	47	1	3	1	2	1	2		0	29	66	32	23	1
R_bOsJEvgrY7J1VZz	2	1	11	0	1	39	2	3	1	5	1	1	2	0	26	68	33	21	1
R_4OWsK7dKWhV8zFb	2	1	17	1	1	27	2	12	1	4	1	2		0	22	53	33	21	1
R_7OK2sYrro0YbJvn	2	1	15	2	2	37	2	12	1	3	4	2		0	25	76	34	20	1
R_e3tXBgSTjijQuhf	2	1	3	3	1	43	1	1	4	6	1	1		0	31	65	35	30	1
R_8exvOYvdjxTdxiJ	2	1	12	0	1	35	1	5	2	2	3	2		0	27	78	38	22	1
R_afVzmNm3LPHqP6R	2	1	7	0	2	34	2	13	1	4	1	1	2	0	23	76	38	31	1
R_3I41rOtiK0dSf5z	2	1	3	5	1	58	1	3	2	5	1	1		0	28	56	38	32	1
R_em5R79FnNRbU1h3	2	1	3	3	1	38	1	1	1	5	8	1	24	1	23	48	38	32	1
R_86boR78ka7yVdJz	2	1	6	2	1	53	1	1	2	4	1	1	12	0	27	60	39	25	1
R_3KwvK3G3zOiydkp	2	1	10	5	2	51	1	17	1	5	1	2		0	17	51	40	21	1
R_5mv6ArWb9QFSETz	2	1	14	0	2	47	1	12	2	3	3	2		0	32	58	40	21	1
R_5ASHGPDmINYxRIx	2	1	10	1	1	28	1	3	1	4	7	1	28	0	28	49	40	25	1
R_eXVPZUw9TKZB9c1	2	1	9	2	2	44	1	12	1	5	1	1	3	0	26	65	40	25	1
R_8v07wwqi2ALc7Y1	2	1	2	12	1	23	2	1	1	2	2	2		1	20	54	40	26	1
R_4OT2WShSorY3ElT	2	1	0	2	2	66	1	1	5	1	4	2		0	35	68	40	26	1
R_08sqyWltnStNtJj	2	1	6	2	2	25	1	1	1	4	3	2		1	24	63	40	28	1
R_09DdNJTQQqNOKy1	2	1	0	10	1	47	1	3	1	5	1	2		0	21	71	41	18	1
R_3C8DQNAuKn0fkbj	2	1	5	5	1	28	1	6	4	6	1	1	24	0	30	57	41	21	1
R_6DPSr9KMohVM84J	2	1	7	0	1	25	1	3	4	6	1	1	30	1	28	64	41	25	1
R_efgCaXQPlppoI8B	2	1	15	0	2	40	1	3	2	5	1	2	0	1	29	55	42	19	1
R_bJxUpvtcpL3KCqN	2	1	4	4	1	48	2	12	1	3	1	2		0	28	66	42	26	1
R_cAPkU98NM13Ozf7	2	1	6	3	1	39	1	3	1	4	3	2		0	28	54	42	26	1
R_0v7PRRA4HIGY7gV	2	1	4	3	1	30	2	6	1	5	1	1	4	1	25	55	43	25	1
R_cVhpHzkMAUwRN0p	2	1	5	0	2	24	2	3	4	4	1	2		1	30	56	43	26	1
R_aavJHA1d9m9YUDP	2	1	11	3	2	48	2	12	1	3	1	1	30	0	30	68	43	28	1
R_5syFBYILiZN5tit	2	1	3	8	2	47	1	3	1	5	1	1	4	0	25	58	43	28	1
R_4Ml9v3Bvoj6FvPD	2	1	4	2	1	22	2	1	1	4	1	2		0	23	55	43	28	1
R_cZ3HsdbhVoiAbWZ	2	1	4	3	1	31	2	3	4	5	1	1	66	0	23	49	43	29	1
R_9NO6lW3YfBXhqXX	2	1	4	4	1	26	1	1	3	4	2	2		0	27	53	43	29	1
R_3HRplpF1icjwuJD	2	1	5	0	2	41	1	3	1	2	8	2		0	25	74	44	24	1
R_1Zay8jPqgkbKjK5	2	1	9	0	2	42	1	13	1	4	1	2		0	23	46	44	25	1
R_3myytUtjlfD0KtD	2	1	11	2	1	42	1	1	4	2	2	2	0	0	26	58	44	31	1
R_4MKqeiTVniEHJKR	2	1	8	1	2	51	1	12	1	2	5	2		0	24	54	45	21	1
R_cXQysl8Ek7A88ZL	2	1	7	7	1	40	1	3	3	5	5	1	24	0	33	51	45	26	1
R_0ifKzPivwxAxt8V	2	1	5	0	1	35	2	3	2	4	1	2		0	26	56	45	28	1
R_5veY6Z18BNmdCqV	2	1	11	0	1	37	2	16	4	6	1	1	12	0	28	58	46	24	1
R_8CSTkXMSEDTWzVr	2	1	2	2	2	59	1	1	5	4	1	1	12	0	23	59	47	23	1
R_cvSxnfzqRuSbfyR	2	1	7	1	1	27	1	3	1	6	1	2		1	25	58	47	24	1
R_5gKHNtutEOutVWd	2	1	2	5	2	47	1	3	1	1	8	2		1	28	52	47	25	1
R_57GtzZAzL0ZZ5sN	2	1	2	9	1	37	1	1	1	4	8	2		0	21	65	47	26	1
R_cYDvQrS8vxb5q6N	2	1	6	7	1	30	2	12	1	2	5	2		0	30	68	48	15	1
R_bszBauYrAYF6vCB	2	1	3	3	1	39	1	3	1	4	2	2		0	28	53	48	22	1
R_3D8zMr8rJJgFZqt	2	1	4	3	1	34	1	1	1	3	2	1	3	1	31	52	49	20	1
R_7ZItS5cmHsdPm9T	2	1	2	0	1	32	1	9	4	6	1	1	15	0	24	59	49	30	1
R_3VGBkT9i6JBRF8p	2	1	0	6	2	37	1	13	1	5	3	2		0	29	64	50	31	1
R_d5AAQ1rx6w0JSjH	2	1	6	4	1	24	2	13	4	4	2	1	4	0	21	43	50	31	1
R_e8UYVMTPS8jXXZH	2	1	6	2	1	47	1	1	4	5	2	1	48	0	26	54	50	32	1
R_dn8pGjd06UEzfW5	2	1	13	0	2	24	1	1	1	1	7	2		0	25	47	51	16	1
R_9YQ06vZUmgEVbMN	2	1	3	12	1	35	1	1	1	6	3	1	4	0	29	50	51	26	1
R_3DYauRCD2hLhAXj	2	1	1	5	1	51	2	1	1	4	7	1	60	1	27	54	51	28	1
R_elJT3f7TSyqjSeN	2	1	0	10	1	35	2	3	1	5	1	2		0	33	57	52	21	1
R_57HoGG6VlDE5JOJ	2	1	0	12	1	20	1	1	3	2	1	1	3	0	32	46	52	24	1
R_eJUmjPOdpH90mEZ	2	1	4	6	1	27	1	12	4	4	5	2		1	23	58	53	20	1
R_2mGUdvdc2AiGVPD	2	1	4	2	1	57	2	1	1	3	1	1	6	0	24	53	53	28	1
R_9N9tKIzBlPQC3rL	2	1	2	2	1	39	2	3	1	3	2	2		1	24	55	55	25	1
R_0N9XInF4QYJI7Wt	2	1	3	5	1	38	2	1	3	4	1	1	8	0	35	48	55	28	1
R_2hnrQzkut9vYDid	2	1	11	5	2	39	2	1	1	1	7	1	2	0	23	56	56	27	1
R_06WJlZ2X9wBrfIp	2	1	1	10	1	45	1	3	4	5	1	1	12	0	28	50	57	27	1
R_8pm28QNPtangJ4p	2	1	1	5	2	30	1	3	1	6	8	2		0	16	40	59	26	1
R_1Gq3qseHxhkijQ1	2	1	1	3	2	35	1	12	1	2	5	2		1	27	49	60	13	1
R_9AhlFqflmwk32kJ	2	1	7	0	1	37	2	1	5	5	8	2		1	18	60	61	18	1
R_emnyv15HUOGrvUx	2	1	7	3	1	44	1	1	1	2	2	1	3	1	29	51	61	31	1
R_6tXtAgcvjatgw5L	2	1	0	1	1	34	1	12	1	4	1	2		0	24	53	62	18	1
R_73gq0d5EASviCVv	1	2	3	11	1	34	1	15	4	4	2	2		3					2
R_eeySybuNdKHkqb3	1	2	2	10	1	18	1	1	1	2	4	1		3					2
R_eFFlLk5pQjk7frT	1	2	1	7	1	30	2	1	1	5	1	1	200	2					2
R_6fdf7SA868OP4FL	1	2	0	9	1	18	2	3	1	1	1	1	40	3					2
R_5aQC5P5cao9vOq9	1	2	0	2	1	18	2	3	4	2	1	2		4					2
G_81	1	2	1	15	2	21	2	1	4	2	7	1	36	4	14	31			2
G_83	1	2	4	15	2	22	2	1	3	2	5	1	22	4	17	43			2
R_5bFOfeVrIUxQY5f	1	2	3	15	1	36	1	3	3	2	6	1	300	4	7	46	82	13	2
R_50FIjafiG8t8GyN	1	2	0	12	1	18	2	1	4	2	6	1	14	5	15	40	79	20	2
G_59	1	2	9	1	2	20	2	1	1	4	2	1	12	3	17	69	27	21	2
G_75	1	2	2	17	2	27	1	1	2	5	1	1	48	4	24	29	76	21	2
28	1	2	4	9	1	23	2	1	1	5	7	1	25	5	29	33	71	22	2
R_1LymWlTnbEv1LX7	1	2	9	9	1	45	2	1	1	4	2	1	300	4	35	46		23	2
R_a8GnQ4XPDXnqbPL	1	2	6	2	1	33	1	1	4	4	1	1	74	2	30	56	47	23	2
R_e8oRWZG8ufajEMZ	1	2	0	15	2	37	1	1	3	1	1	1	3	4	11	56	76	23	2
G_82	1	2	6	2	2	24	2	1	4	4	2	1	32	4	24	74	40	24	2
15	1	2	0	6	1	30	2	1	1	6	1	1	36	3	26	46	61	24	2
6	1	2	0	13	1	36	1	1	1	3	2	1	24	4	17	46	64	24	2
G_56	1	2	6	9	2	22	2	7	1	4	1	1	2	3	24	49	69	24	2
G_65	1	2	0	15	2	36	1	1	1	3	2	1	21	2	17	39	73	24	2
R_exL1V9rpwo46q8Z	1	2	7	3	1	23	2	1	4	6		1	3	4	29	47	50	25	2
R_3fmeePZBx5d3U21	1	2	1	12	1	60	1	1			2	1	12	3	32	44	57	25	2
R_2uc0efL8ERtD1tP	1	2	3	14	1	40	2	1	3	2	6	1	36	4	14	57	59	25	2
5	1	2	6	9	1	22	2	7	1	4	1	1	2	4	24	49	69	25	2
G_63	1	2	2	9	2	34	1	1	1	5	1	1	14	3	10	38	73	25	2
4	1	2	0	17	1	20	2	9	3	2	9	1	15	3	21	34	82	25	2
R_6Mz0HWdr35edPKt	1	2	3	15	1	42	1	1	1	1	3	2		3	19	46	86	25	2
R_6x9PZ8VIk3ZJPGR	1	2	3	6	1	32	2	3	3	5	1	1	120	4	26	43	54	26	2
G_67	1	2	4	12	1	37	2	1	1	3	4	2		3	18	72	63	26	2
R_9ueboismxW0r73D	1	2	9	5	1	18	2	3	1	2	1	1	1	5	35	44	77	26	2
R_abdI8ce7PfyrtBj	1	2	0	13	1	19	2	3	4	2		2		4	21	40	82	26	2
R_d4Q5WFulnPzFtwF	1	2	1	9	1	54	2	1	1	3	4	1	4	2	27	53	58	27	2
R_6qTq7GogjrXNOV7	1	2	8	8	1	20	2	1	4	4	6	2		4	29	51	65	27	2
R_3xbSeZVxQPvCo7P	1	2	3	9	1	19	2	3	3	2		1	6	5	31	33	67	27	2
R_eFo5fm3VtvucMct	1	2	3	3	1	26	1	1	4	5	5	1	36	4	29	76	41	28	2
R_bjCyC41rtTKfevz	1	2	13	0	1	23	1	3	2	2	5	1	3	4	28	64	43	28	2
R_2nUkD10RpKsAkGp	1	2	1	10	2	38	1	1	2	3	1	1	12	4	33	46	55	28	2
R_0Dlg2KfUE7Al1ml	1	2	4	8	1	22	2	1	4	4	2	1	42	3	24	35	67	28	2
G_70	1	2	2	8	2	20	1	1	3	4	1	1	40	2	14	53	68	28	2
G_69	1	2	2	11	2	19	2	1	4	2	5	1	27	3	34	35	69	28	2
14	1	2	1	5	1	35	1	1	1	4	1	1	96	5	23	42	70	28	2
R_6uvNfLcw4Yl5bq5	1	2	1	16	1	49	2	7	1	3	1	1	12	3	21	40	72	28	2
R_czRGN659IDoOkOF	1	2	0	18	1	18	2	1	4	2	6	1	12	4	13	32	81	28	2
R_6F5tF2FZVJWnvnf	1	2	11	2	1	42	1	2	3	3	4	2		3	20	67	49	29	2
51	1	2	9	9	1	41	2	1	1	4	1	1	20	3	15	60	57	29	2
55	1	2	1	8	1	37	2	1	3	4	1	1	30	5	30	48	65	29	2
G_62	1	2	3	16	2	21	1	1	3	4		1	60	4	33	39	66	29	2
G_73	1	2	1	13	2	26	2	1	3	4	1	1	62	3	30	35	65	31	2
R_efgW0vzMFqRyneB	1	2	6	10	1	19	2	1	4	2		1	43	5	20	40	67	31	2
9	1	2	0	17	1	54	2	1	3	3	1	1	48	4	19	37	74	31	2
54	1	2	3	3	1	18	2	1	4	2	6	2		3	20	67	45	32	2
G_61	1	2	4	2	2	24	2	1	1	3	2		18	4	35	50	51	32	2
R_eUTJcaysP9cZHFj	1	2	4	3	1	18	2	1	3	2		1	24	5	35	52	58	32	2
G_71	1	2	0	18	2	25	1	1	1	5	6	1	4	5	28	42	63	32	2
R_8InFJmicHihuocZ	1	2	3	12	1	18	2	1	1	2	2	2		4	15	37	67	32	2
R_6liizC6DWvAl4dT	1	2	1	10	1	18	2	1	4	2	2	1	9	4	16	44	76	32	2
G_74	1	2	8	5	2	29	1	1	3	5	1	1	84	4	33	40	64	33	2
G_60	1	2	0	12	2	24	2	1	3	1	5	1	100	3	21	49	73	33	2
R_8pqHbXssEH1WsfP	2	3	6	9	1	19	2	3	1	2	2	1	10	3					2
R_22YF59ruJOZjL93	2	3	0	17	1	38	1	1	4	5	1	2		4					2
R_b9Li9xlOXjM0nml	2	3	5	9	1	20	2	1	4	4	4	1	24	4					2
R_0feMlLLg6Yyu2wJ	2	3	8	3	1	37	1	1		4	1	1	6	2					2
R_0emvPpltbySz43j	2	3	0	8	1	32	1	1	1	2	1	2		2					2
R_8cUCGiKU7HIdUY5	2	3	7	5	1	42	1	1	1	3	2	1	6	2					2
R_7Ql6oSy1hWzTQm9	2	3	5	9	1	25	2	1	1	4	6	2		3					2
R_9ouGJSBYGPN34B7	2	3	0	7	1	24	2	3	4	2	5	1	1	4					2
R_0wuASyMF9j0Vdqd	2	3	7	4	1	20	2	1	4	4		1	4	3					2
R_ewzy4pY86qL2XNX	2	3	3	7	1	29	2	1	1	5	8	2		3					2
R_bpkXZMysFkgH5nn	2	3	5	5	1	20	2	1	4	4	6	1	3	4					2
R_2iue5lbT9E347Kl	2	3	0	8	1	24	1	1	1	3	6	1	1	4					2
G_76	2	3	0	15	2	20	2	1	3	2	5	1	1	3	31	48			2
R_4ZRZlvVvnkMwgK1	2	3	1	13	1	34	1	3	1	4	7	1	18	4	21	43	55		2
R_0uFC2Bsf0fX22Vf	2	3	1	7	1	57	1	1	2	4	7	1	1	4	17	63	64		2
R_9Y504bVuiZ9LobP	2	3	15	0	1	18	2	2	4	2	7	2		4					2
R_5mOrvRAxHddrhu5	2	3	1	12	1	57	2	6	1	5	1	1	30	3	21	50	61	18	2
R_6tbuwrUysiAMLsx	2	3	10	3	2	27	2	3	2	3	5	2		2	16	54	52	19	2
44	2	3	1	15	1	47	1	1	1	3	2	2	0	4	28	46	58	19	2
R_0qFmRkHCqNlYCMt	2	3	3	10	1	47	2	1		5	1	1	126	2	24	57	53	20	2
R_3JzMsmQsZ76QJyl	2	3	8	6	1	54	1	1	2	4	1	1	1	2	28	43	36	21	2
G-72	2	3	0	10	2	23	2	1	1	4	1	1	24	3	25	31	66	21	2
R_4SzhSoNBIc0b2a9	2	3	7	7	1	43	2	1	1	5	2	1	138	2	19	65	33	22	2
R_8wyJicV7pgRMC8t	2	3	8	4	1	38	2	1	1	4	1	1	12	2	31	66	36	22	2
G_77	2	3	6	7	2	22	2	1	1	4	2	1	20	3	32	48	51	22	2
R_a9oWQSladeb52FD	2	3	5	9	1	24	2	17	4	4	1	1	6	5	24	38	78	22	2
R_e5kvLN7jZVt6ta5	2	3	2	2	1	54	1	1	2	2	4	1	6	2	31	58		23	2
R_50Iod1WYPTSF4Wh	2	3	3	3	2	67	2	1	5	4	1	1	1	2	27	58	43	23	2
R_eepWOpRVQxNh7Sd	2	3	2	9	1	39	1	1	1	3	7	2		3	20	51	47	23	2
52	2	3	4	6	2	22	2	1	4	2	5	1	6	3	25	42	49	23	2
R_3DEXJ9otU8sZhmR	2	3	7	3	1	22	2	1	4	4		1	12	5	30	36	60	23	2
G_79	2	3	6	7	2	32	2	1	3	6	1	1	100	3	22	49	61	23	2
8	2	3	0	10	1	40	2	1	1	3	1	1	180	2	19	37	69	23	2
G_84	2	3	5	4	2	20	2	1	1	2	1	1	42	2	27	49	69	23	2
7	2	3	0	12	1	59	2	1	2	4	1	1	96	3	24	62		24	2
17	2	3	15	3	1	40	1	3	2	2	2	2	6	4	28	62	43	24	2
G_57	2	3	6	8	2	22	2	6	4	4		1	12	3	33	41	58	24	2
G_66	2	3	1	14	2	20	1	1	4	2	7	1	18	2	25	43	65	24	2
R_bI2Lhzk4OYzzXpj	2	3	10	1	1	37	1	3	1	4	8	1	26	2	25		70	24	2
R_e2wiqPYVBFDKGEJ	2	3	0	12	1	22	2	1	3	4	5	1	4	4	18	34	72	24	2
R_7NJ6T9nnC6o6mlD	2	3	1	15	1	28	1	3	1	4	7	1	48	4	21	30	73	24	2
R_0Hs2t68ib9us7Pf	2	3	10	8	1	28	1	3	1	5	1	1	36	5	20	61	38	25	2
R_0BcXCMo7r4sddbL	2	3	2	5	1	52	2	1	2	5	3	2		2	22	41	50	25	2
G_78	2	3	4	4	2	22	2	1	3	2	5	1	36	4	27	30	62	25	2
1	2	3	0	11	1	33	1	1	3	2	2	1	6	5	27	60	65	25	2
R_9T8oRF1W4yTwvel	2	3	3	7	1	26	2	3	4	5	1	1	24	4	24	48	66	25	2
R_0iyHvlRfyhGZl9b	2	3	0	13	1	50	1	3	3	3	3	1	40	3	11	42	83	25	2
R_eht8xB7cKrpNHyl	2	3	1	11	1	27	2	1	1	4	3	1	36	3	19	50	56	26	2
R_03a8CXOypZOZ1OJ	2	3	7	7	1	22	2	3	1	4	1	1	2	4	29	57	57	26	2
R_6wYJBS2TFAh7GPb	2	3	2	12	1	22	2	3	1	3	6	2		2	24	46	60	26	2
R_eA4m4bjyjdW18KF	2	3	1	11	1	18	2	1	4	2	8	2		2	26	55	67	26	2
R_3dRdlhrXWXjMVgh	2	3	0	15	1	32	2	1	1	5	8	2		5	19	36	79	26	2
R_1zX0b88gktAWiFv	2	3	6	2	1	30	2	1	3	4	2	1	50	5	28	52	80	26	2
R_0TYXXMwftgu5TN3	2	3	13	0	1	59	1	1	1	4	1	1	20	2	34	59	30	27	2
R_bjwIBRutXFyM6GN	2	3	1	4	1	37	1	3	1	2	1	1	32	3	22	58	49	27	2
R_9FhoUEEloJPz3pj	2	3	3	9	1	32	1	3	3	4	3	1	39	3	28	39	51	27	2
R_b118bZEZQNs32Bv	2	3	7	4	1	22	1	3	2	4	2	2		3	31	59	51	27	2
R_em8RM4H03fIk3Wd	2	3	0	11	1	38	1	7	1	3	5	1	6	3	26	51	52	27	2
R_0uBEQdAZLiE3J4h	2	3	9	5	1	42	2	1	4	2	2	2	12	3	35	50	53	27	2
G_58	2	3	0	10	2	49	2	1	1	4	1	1	132	2	15	51	53	27	2
R_9oahJ0jXq61GjR3	2	3	3	7	1	40	1	1	1	3	1	1	10	2	28	44	56	27	2
R_b1Jiw6rUec9KxuZ	2	3	6	3	1	24	2	1	4	5	8	1	24	3	28	50	56	27	2
G_64	2	3	4	5	2	31	2	1	1	3	1	1	84	3	24	35	58	27	2
R_7QITLRTuQmB7WZv	2	3	4	6	1	33	2	1	1	5	1	2		5	34	40	64	27	2
R_1B3MXKYiTg83UWh	2	3	2	8	1	18	2	1	4	2		1	32	4	30	45	66	27	2
R_2bNWqy7oNsTRX2R	2	3	3	4	1	29	2	1	1	3	1	1	2	3	19	48	68	27	2
16	2	3	6	0	1	33	2	1	1	4	7	1	120	4	33	59	36	28	2
R_e52z0BgKOoXqb2t	2	3	0	16	1	26	2	3	4	3	8	1	18	4	29	51	63	28	2
R_3DfSt85H1DA8kJf	2	3	9	11	1	18	2	1	4	2		1	60	4	30	60	73	28	2
R_eaZCD7oZ9bqH5uB	2	3	12	9	1	33	1	1	1	5	1	1	3	4	33	31	91	28	2
R_cScyEmnzb6GVj6d	2	3	5	9	1	51	2	1	3	3	2	1	48	2	22	69	38	29	2
R_8e18zHHKMdbqjU9	2	3	3	7	1	60	2	1	3	3	1	1	6	4	29	55	49	29	2
R_bDYmdHsahgAVE7r	2	3	3	13	1	20	1	1	4	2	2	1	1	2	17	41	58	29	2
R_cAxO5m1qSVV3sIR	2	3	3	6	1	49	1	1	2	5	3	1	6	4	14	55	59	29	2
R_6kZgBIAFXXryDxb	2	3	2	9	1	42	1	17	1	6	1	1	8	3	21	53	68	29	2
R_9BKuGGHsPWCqWtD	2	3	2	10	1	27	2	1	1	5	1	1	30	2	18	36	70	29	2
53	2	3	0	11	1	40	1	1	2	2	5	1	50	4	21	51	80	29	2
R_0Tb2R8uxdPfIWXj	2	3	6	3	2	32	2	1	4	6	1	1	48	4	28	59	43	30	2
3	2	3	1	6	1	41	2	1	3	1	1	1	15	2	26	44	55	30	2
R_b2wUutG0fiEdwW1	2	3	7	6	1	26	2	1	1	4	7	1	18	3	27	46	68	30	2
R_6KlLQsRAFtlkdvv	2	3	0	10	1	37	2	1	1	5	8	1	6	4	14	41	81	30	2
R_cUwmwWa11WSVXWl	2	3	5	3	1	60	2	1	2	1	8	1	6	2	28	64	45	31	2
G_68	2	3	3	7	2	42	2	1	1	4	1	1	48	5	29	50	52	31	2
R_6zCXrYFx1T722J7	2	3	1	6	1	21	2	3	4	4	2	1	144	3	32	54	53	31	2
R_cv9lGjGme0k0N2B	2	3	0	10	1	24	1	1	1	2	5	2		3	20	37	59	31	2
G_80	2	3	6	7	2	19	2	1	4	2	2	1	5	4	30	37	74	31	2
30	2	3	3	12	1	31	2	1	1	6	1	1	70	4	27	44	74	31	2
R_6EvHCoODsid4kZL	2	3	6	1	2	40	2	1	1	5	1	2		4	28	60	41	32	2
R_6FCS1kp98zLAU1n	2	3	2	2	1	24	2	3	2	4	1	1	24	4	28	67	41	32	2
R_8dZBC2sq3rPFJdj	2	3	2	11	1	18	1	3	4	2	5	1	18	5	21	45	52	32	2
18	2	3	3	7	1	23	2	3	4	4	2	1	108	3	21	37	54	32	2
R_8w6f2wKEZvpnCT3	2	3	3	14	1	20	2	3	4	2	1	1	8	2	25	53	54	32	2
R_39TbFrJlj6DyfoV	2	3	4	11	1	29	1	1	1	4	1	1	60	4	18	43	64	32	2
13	2	3	5	8	1	31	2	1	1	2	1	1	102	4	25	43	47	33	2
43	2	3	6	5	1	46	1	1	1	4	3	1	36	2	33	62	57	33	2
R_eCz9uHvxmQrPi5v	2	3	3	5	1	58	2	17	1	4	1	1	240	2	29	65	43	34	2
2	2	3	4	6	1	28	1	1	1	4	1	1	48	3	32	54	51	34	2
