# Supplementary material for: Using the validated Reflective Functioning Questionnaire to investigate mentalizing in individuals presenting with eating disorders with and without self-harm
Source: PeerJ. 2018 Oct 29;6:e5756. doi: 10.7717/peerj.5756 (PMC6211265; doi:10.7717/peerj.5756)
Supplement: Supplemental Information 2 [file peerj-06-5756-s002.zip]

Archive with 1 entries (1 files):
- File definition.pdf
